# Supplementary material for: Teach your microscope how to print: low-cost and rapid-iteration microfabrication for biology
Source: Lab Chip. 2025 Jul 14;25(16):4091–105. doi: 10.1039/d5lc00181a (PMC12257287; doi:10.1039/d5lc00181a)
Supplement: LC-025-D5LC00181A-s001 [file LC-025-D5LC00181A-s001.zip]

Archive with 14 entries (14 files):
- fig-s-1.pdf
- fig-s-10.pdf
- fig-s-2.pdf
- fig-s-3.pdf
- fig-s-4.pdf
- fig-s-5.pdf
- fig-s-6.pdf
- fig-s-7.pdf
- fig-s-8.pdf
- fig-s-9.pdf
- m1_pits_migration_1um.mp4
- m2_pillars_migration_5um.mp4
- m3_constricted_migration.mp4
- m4_c_elegans_microchamber.mp4
